# Supplementary material for: Identifying prognostic biomarkers based on aberrant DNA methylation in kidney renal clear cell carcinoma
Source: Oncotarget. 2016 Dec 24;8(3):5268–80. doi: 10.18632/oncotarget.14134 (PMC5354907; doi:10.18632/oncotarget.14134)
Supplement: Supplementary file 2 [file oncotarget-08-5268-s002.xls]

## Sheet: DMsubpathways
subpathways enriched by differentially methylated genes
	pathwayId	pathwayName	annMoleculeRatio	annBgRatio	pvalue	fdr	annMoleculeList	annBgMoleculeList
1	path:05152_5	Tuberculosis	28/2793	65/26232	1.90747e-11	1.79303e-09	10333;3108;3109;3113;3115;3117;3118;3122;3123;3460;3553;3569;3606;4046;4261;4843;51561;5595;5599;5602;5603;64127;6714;7042;7096;7124;841;843	10332;10333;1051;1054;1432;30835;3108;3109;3111;3112;3113;3115;3117;3118;3119;3122;3123;3125;3126;3127;3460;3552;3553;3569;3606;3654;3656;3716;3717;4046;4261;4615;4790;4843;51135;51561;5594;5595;5599;5600;5601;5602;5603;5894;5970;5993;5994;6300;64127;64170;6714;6772;6850;7040;7042;7043;7096;7124;7132;7189;841;843;8625;8767;8772
2	path:04062_1	Chemokine signaling pathway	44/2793	144/26232	5.25048e-11	2.46772e-09	107;109;112;1230;1233;1234;1235;1236;196883;207;2185;2268;25759;2771;2788;2791;2920;3577;3579;3702;3718;5330;5595;56477;57580;5880;59345;6347;6348;6352;6355;6367;6368;6370;6376;643;6714;673;6846;729230;7409;7852;9547;9564	10000;10344;10451;10563;10663;10681;107;108;10803;10850;109;111;112;113;114;115;1230;1232;1233;1234;1235;1236;1237;1398;1399;1524;196883;207;208;2185;2268;23236;23533;25759;2770;2771;2773;2782;2783;2784;2785;2786;2787;2788;2790;2791;2792;2793;2826;2829;2833;2885;2919;2920;2921;3055;3265;3576;3577;3579;3627;3702;3717;3718;3845;388372;399694;4067;414062;4283;4893;51764;5196;5197;5290;5291;5293;5294…
3	path:04610_1	Complement and coagulation cascades	20/2793	37/26232	8.65634e-11	2.71232e-09	1675;2;2147;2159;2160;2266;4179;5104;5265;5327;5648;624;629;710;712;713;714;718;719;728	10747;1675;2;2147;2155;2158;2159;2160;2161;2243;2244;2266;3827;4179;5054;5104;5265;5327;5328;5340;5624;5648;623;624;629;7056;710;712;713;714;715;718;719;720;721;727;728
4	path:04650_1	Natural killer cell mediated cytotoxicity	29/2793	76/26232	2.88286e-10	6.77472e-09	10870;1437;2185;25759;259197;27040;3383;3384;3460;3683;3689;3932;3937;4776;51744;5335;5595;5777;5880;6452;673;7124;7409;7535;8743;8794;8797;919;962	10451;10725;10870;11261;1437;2185;23533;25759;259197;27040;2885;3265;3383;3384;3454;3455;3458;3459;3460;3683;3689;369;3845;3932;3937;399694;4772;4773;4775;4776;4893;5058;51744;5290;5291;5293;5294;5295;5296;5335;53358;5336;5530;5532;5533;5534;5535;5594;5595;5604;5605;5777;5879;5880;5881;5894;63928;6452;6464;6654;6655;673;6850;7124;7305;7409;7410;7535;8503;8743;8793;8794;8795;8797;919;962
5	path:04020_1	Calcium signaling pathway	42/2793	144/26232	7.10887e-10	1.33647e-08	107;109;1128;153;1812;1909;1910;196883;2065;2066;2185;2911;3269;3274;3362;3708;3973;4843;491;493;5023;5027;51196;5136;5137;5156;5260;5330;5333;5335;553;624;6263;6546;6547;6786;6870;810;84812;886;8913;952	107;108;10800;109;1128;1129;113;113026;1131;1133;1139;114;115;135;136;146;147;148;153;154;155;163688;1812;1816;185;1909;1910;1956;196883;2064;2065;2066;2149;2185;22953;23236;2767;2769;2774;2776;2778;2902;2903;2905;2906;2911;2915;2925;3269;3274;3356;3357;3358;3360;3361;3362;3363;3708;3709;3710;3973;4842;4843;4846;487;488;489;490;491;492;4923;493;5021;5023;5024;5025;5026;5027;51196;5136;5137;5153;5…
6	path:04066_1	HIF-1 signaling pathway	19/2793	39/26232	2.5954e-09	4.06613e-08	1026;1027;1950;2056;2321;284;3098;3099;3101;3460;3569;3570;4843;5208;5209;5228;5335;6513;7422	1026;1027;112398;112399;1950;2056;2277;2321;284;285;3091;3098;3099;3101;3459;3460;3569;3570;4790;4843;51378;5207;5208;5209;5210;5228;5335;5336;54583;5578;5579;5582;5970;6513;6774;7422;7423;7424;80201
7	path:04115_1	p53 signaling pathway	12/2793	17/26232	7.68765e-09	1.03234e-07	1017;1026;27113;27244;2810;3479;3486;5268;595;63970;894;901	1017;1026;143686;27113;27244;2810;3479;3486;5268;595;63970;7157;83667;894;896;900;901
8	path:05133_1	Pertussis	15/2793	28/26232	2.38884e-08	2.80689e-07	114548;23643;2771;29108;3553;3678;3684;3689;5595;5599;5602;5603;810;834;840	114548;1432;163688;23643;2770;2771;2773;29108;3553;3678;3684;3689;51806;5594;5595;5599;5600;5601;5602;5603;6300;7099;801;805;808;810;834;840
9	path:04510_1	Focal adhesion	45/2793	186/26232	9.98052e-08	1.04241e-06	10398;1277;1278;1290;1301;1950;207;2318;2321;2324;25759;3082;3479;3480;3673;3678;3694;3791;3909;3910;3913;5156;5228;5595;5599;5602;56924;5880;595;63923;64098;6714;673;7057;7058;7148;7409;7422;7791;824;8516;857;858;894;9564	10000;10298;10319;103910;10398;10451;10627;1101;1277;1278;1280;1281;1282;1284;1285;1286;1287;1288;1289;1290;1291;1292;1293;1301;1302;1311;131873;1398;1399;1499;1729;1793;1950;1956;2002;2064;207;208;2277;22798;22801;2316;2317;2318;2321;2324;2335;23533;2534;255631;25759;284217;2885;2889;2909;2932;29780;29895;3082;3265;3371;3381;340156;3479;3480;3611;3655;3672;3673;3674;3675;3676;3678;3679;3680;3685…
10	path:04630_1	Jak-STAT signaling pathway	27/2793	86/26232	1.42047e-07	1.33524e-06	1439;149233;200734;2057;207;23624;3460;3559;3568;3570;3572;3575;3590;3594;3595;3718;3953;50615;53832;53833;5777;595;6776;8554;8835;894;9180	10000;10401;116379;122809;1271;1438;1439;1441;149233;161742;163702;200734;2057;207;208;23533;23624;2690;2885;30837;3454;3455;3459;3460;3559;3560;3561;3563;3566;3568;3570;3572;3575;3581;3587;3588;3590;3594;3595;3597;3598;3601;3716;3717;3718;3953;3977;4352;50615;51588;5290;5291;5293;5294;5295;5296;53832;53833;5618;5777;5781;58985;595;64109;6654;6655;6772;6773;6774;6775;6776;6777;6778;7297;8503;8554…
11	path:04620_1	Toll-like receptor signaling pathway	15/2793	33/26232	3.93585e-07	3.36337e-06	10333;23643;3553;3569;5595;5599;5602;5603;6348;6352;7096;7100;7124;841;8737	10333;1432;148022;2353;23643;353376;3553;3569;3654;3663;3725;414062;4615;5594;5595;5599;5600;5601;5602;5603;6300;6348;6349;6352;7096;7097;7099;7100;7124;7189;841;8737;8772
12	path:04380_1	Osteoclast differentiation	25/2793	82/26232	7.57199e-07	5.93139e-06	10288;10326;10859;11006;11024;11027;140885;1436;207;2209;2212;2274;2355;3460;3553;3932;3937;4688;4689;5595;5599;5602;5603;7124;8792	10000;10288;10326;10859;10990;11006;11024;11025;11026;11027;126014;140885;1432;1436;1535;1536;207;208;2209;2212;2213;2214;2215;2274;2353;23533;2354;23547;2355;2534;27035;2885;29760;3459;3460;3552;3553;3554;3725;3726;3727;3932;3937;4688;4689;50508;5290;5291;5293;5294;5295;5296;5336;54209;55423;5594;5595;5599;5600;5601;5602;5603;5608;5609;5879;6300;653361;6772;6850;6885;695;7006;7124;7132;7186;7189…
13	path:03320_3	PPAR signaling pathway	12/2793	23/26232	9.08068e-07	6.56603e-06	10062;10580;1579;1593;51703;5360;6258;6319;6342;7350;79966;8309	10062;10580;1579;1593;2180;2181;2182;23205;23305;284541;51;51703;5360;6256;6257;6258;6319;6342;7350;79966;81616;8309;8310
14	path:04151_1	PI3K-Akt signaling pathway	31/2793	121/26232	2.57279e-06	1.72745e-05	1017;1026;1027;1436;1950;207;2247;2256;2257;2263;2321;2324;2538;284;3082;3479;3480;356;3667;3791;3815;5156;5228;5521;5595;5934;595;7422;84699;894;9586	10000;1017;1019;1021;1026;1027;10488;1385;1386;1388;1435;1436;148327;1942;1943;1944;1945;1946;1950;1956;1969;207;208;2246;2247;2248;2249;2250;2251;2252;2253;2254;2255;2256;2257;2258;2259;2260;2261;2263;2264;2277;2309;2321;2324;2538;26281;26291;27006;28227;284;285;2885;2932;3082;3265;3479;3480;356;3630;3643;3667;3791;3815;3845;4233;4254;468;4803;4804;4893;51378;5154;5155;5156;5159;5228;55012;5515;…
15	path:05200_1	Pathways in cancer	41/2793	185/26232	4.03486e-06	2.52851e-05	1026;1027;10928;11186;1950;207;2247;2256;2257;2263;2322;2323;23624;3082;3479;3480;3673;3815;3909;3910;3913;4843;5156;5228;5335;5595;5599;5602;5880;595;613;673;6776;7185;7422;7472;7855;79444;8031;83439;83593	10000;1026;1027;10319;10928;11186;11211;112401;1147;1282;1284;1285;1286;1287;1288;1398;1399;1499;1855;1856;1857;1950;1956;207;208;2246;2247;2248;2249;2250;2251;2252;2253;2254;2255;2256;2257;2258;2259;2260;2261;2263;2277;22798;2322;2323;2335;23533;23624;25;2535;26281;26291;27006;284217;2885;2932;3082;3265;329;330;331;3479;3480;3551;3655;3673;3674;3675;3685;3688;369;3716;3725;3815;3845;387;3908;390…
16	path:05200_9	Pathways in cancer	9/2793	15/26232	4.77075e-06	2.80282e-05	1436;3569;3728;5914;595;6688;83439;861;862	1050;1436;3569;3728;51176;5371;5914;595;6688;6932;6934;7704;83439;861;862
17	path:04910_1	Insulin signaling pathway	26/2793	96/26232	5.41461e-06	2.99396e-05	10603;10891;207;2203;23624;2538;25759;2645;2872;3098;3099;31;3101;3667;3991;5260;5313;5573;5595;5599;5602;5834;673;79660;810;8835	10000;10603;10891;122809;163688;207;208;2203;2308;23533;23624;2475;2538;25759;2645;2872;2885;3098;3099;31;3101;32;3265;3643;3667;369;3845;3991;399694;4893;5139;5140;5170;51806;5255;5256;5257;5260;5261;5290;5291;5293;5294;5295;5296;5313;53358;5499;5500;5501;5506;5507;5509;5566;5567;5568;5573;5575;5576;5577;5584;5590;5594;5595;5599;5601;5602;5604;5605;5613;57818;5834;5836;5837;5894;6464;6654;6655;6…
18	path:04670_3	Leukocyte transendothelial migration	21/2793	69/26232	5.86535e-06	3.06302e-05	10398;1496;1500;2185;2771;3383;3683;3684;3689;3702;4688;4689;5335;5603;5880;7070;7409;7430;7852;83593;9564	1003;103910;10398;10411;10451;10627;11069;1432;1495;1496;1499;1500;1536;2185;23533;27035;2770;2771;2773;2909;29119;29895;3383;3683;3684;3688;3689;3702;387;394;4478;4633;4636;4688;4689;50508;5290;5291;5293;5294;5295;5296;5335;5336;5578;5579;5582;5600;5603;58498;5880;5906;5908;60;6093;6300;7070;71;7294;7409;7410;7412;7430;7852;83593;8503;93408;9475;9564
19	path:04660_3	T cell receptor signaling pathway	19/2793	59/26232	6.44362e-06	3.18789e-05	1493;207;23624;27040;3702;3932;3937;4776;5335;5595;5603;56924;5777;7409;7535;919;925;940;9402	10000;10125;10298;10451;10725;1432;1493;207;208;23533;23624;27040;2932;3265;3702;3845;3932;3937;4690;4772;4773;4775;4776;4893;5058;5062;5063;5290;5291;5293;5294;5295;5296;5335;5594;5595;5600;5603;5604;5605;56924;57144;5777;5894;6300;7006;7409;7410;7535;8440;8503;867;868;919;920;925;926;940;9402
20	path:04010_1	MAPK signaling pathway	35/2793	155/26232	1.29208e-05	6.07277e-05	1844;1950;207;2247;2256;2257;2263;2318;255189;2872;3306;3553;356;4908;5156;5595;5599;5602;5603;5778;5801;5880;5924;59283;6195;627;673;7042;7124;783;785;7850;8913;93589;9693	10000;100137049;10368;10369;10454;11072;11221;123745;1398;1399;1432;1616;1843;1844;1845;1846;1847;1848;1849;1850;1852;1950;1956;207;208;2246;2247;2248;2249;2250;2251;2252;2253;2254;2255;2256;2257;2258;2259;2260;2261;2263;2264;22800;22808;2316;23162;2317;2318;255189;26281;26291;27006;27091;27092;27330;283748;2872;2885;3265;3303;3304;3305;3306;3310;3312;355;3552;3553;3554;356;3845;4214;4217;4342;48…
21	path:04012_1	ErbB signaling pathway	18/2793	61/26232	4.24222e-05	0.00018989	1026;10718;1950;2065;2066;207;23624;25759;27;3084;5335;5595;5599;5602;56924;6714;673;6776	10000;1026;10298;10718;1398;1399;1950;1956;2065;2066;207;208;23533;23624;25;2549;25759;27;2885;3084;3265;369;3845;399694;4690;4893;5058;5062;5063;5290;5291;5293;5294;5295;5296;5335;53358;5336;5594;5595;5599;5601;5602;5604;5605;5609;56924;57144;5894;6416;6464;6654;6655;6714;673;6776;6777;8440;8503;867;868
22	path:00601_1	Glycosphingolipid biosynthesis - lacto and neolacto series	8/2793	15/26232	5.27673e-05	0.00022546	10331;10690;11041;2525;2528;2651;28;8702	10331;10402;10678;10690;11041;2523;2524;2525;2526;2527;2528;2651;28;79369;8702
23	path:04070_1	Phosphatidylinositol signaling system	17/2793	58/26232	7.54885e-05	0.000308518	1040;1606;1608;27124;3628;3632;3708;51196;5287;5330;5333;5335;810;84812;8525;8526;8527	1040;10423;113026;1606;1607;1608;160851;1609;163688;23236;23396;23533;27124;3612;3613;3628;3631;3632;3706;3707;3708;3709;3710;51196;51763;51806;5286;5287;5288;5295;5296;5297;5298;5330;5331;5332;5333;5335;5336;54928;55300;55361;801;80271;805;808;810;8394;8395;84812;8503;8525;8526;8527;8760;8821;89869;9162
24	path:04210_1	Apoptosis	15/2793	48/26232	8.80479e-05	0.000344854	11213;1439;207;3553;356;7124;79444;840;841;843;8737;8743;8794;8797;8837	10000;11213;112401;1147;1439;207;208;23533;329;330;331;355;3551;3552;3553;3554;3556;356;3563;3654;3656;4790;4792;51135;5290;5291;5293;5294;5295;5296;5970;7124;7132;79444;840;841;843;8503;8517;8737;8743;8772;8793;8794;8795;8797;8837;9020
25	path:04722_1	Neurotrophin signaling pathway	19/2793	72/26232	0.00013993	0.000526137	10603;10782;11213;207;25759;3667;397;4908;4916;5335;5595;5599;5602;5603;6195;627;6272;673;810	10000;10603;10782;10818;11213;1398;1399;1432;163688;207;208;23533;2549;25759;27330;2885;2889;3265;3654;3656;3667;3845;396;397;398;399694;4804;4893;4908;4914;4915;4916;51135;51806;5290;5291;5293;5294;5295;5296;5335;53358;5336;5594;5595;5599;5600;5601;5602;5603;5604;5605;5781;5894;5906;5908;6195;6196;6197;627;6272;6300;6464;6654;6655;673;7189;801;805;808;810;8503
26	path:00010_1	Glycolysis / Gluconeogenesis	15/2793	50/26232	0.000147584	0.000533573	126;160287;220;2203;221;226;230;2538;2645;3098;3099;3101;3948;5313;55902	124;125;126;127;128;130;130589;131;160287;2023;2026;2027;217;218;219;220;2203;221;222;223;224;226;229;230;2538;2645;2821;3098;3099;3101;3939;3945;3948;441531;501;5211;5213;5214;5223;5224;5313;5315;55902;57818;669;80201;83440;84532;8789;92483
27	path:00500_1	Starch and sucrose metabolism	15/2793	51/26232	0.00018867	0.00065685	11181;178;2538;2632;2645;3098;3099;3101;5169;54576;57733;5834;7364;80146;8972	10720;10941;11181;178;2538;2548;2595;2632;2645;276;277;278;279;280;2821;2997;2998;3098;3099;3101;5167;5169;5236;54490;54575;54576;54577;54578;54579;54600;54657;54658;54659;55276;574537;57733;57818;5834;5836;5837;7358;7360;7363;7364;7365;7366;7367;79799;80146;80201;8972
28	path:05221_1	Acute myeloid leukemia	13/2793	41/26232	0.000218534	0.000733649	207;2322;3728;3815;5595;5914;595;6688;673;6776;83439;861;862	10000;207;208;2322;23533;2885;3265;369;3728;3815;3845;4893;51176;5290;5291;5293;5294;5295;5296;5371;5594;5595;5604;5605;5894;5914;595;6654;6655;6688;673;6774;6776;6777;6932;6934;7704;83439;8503;861;862
29	path:04622_1	RIG-I-like receptor signaling pathway	8/2793	18/26232	0.000267391	0.000787438	10010;340061;5599;5602;5603;841;843;8737	10010;1432;340061;4214;5599;5600;5601;5602;5603;57506;6300;7187;7189;841;843;8717;8737;8772
30	path:00340_1	Histidine metabolism	7/2793	14/26232	0.000268064	0.000787438	10841;1644;220;221;26;3034;55748	10841;131669;144193;1644;218;220;221;222;26;3034;3176;4128;4129;55748
31	path:00620_1	Pyruvate metabolism	7/2793	14/26232	0.000268064	0.000787438	160287;197257;31;39;3948;5313;55902	160287;197257;31;32;38;39;3939;3945;3948;5313;5315;55902;84532;92483
32	path:04064_1	NF-kappa B signaling pathway	7/2793	14/26232	0.000268064	0.000787438	3553;7124;7185;8737;8792;8837;958	3551;3553;4790;4792;6885;7124;7132;7185;7186;7189;8737;8792;8837;958
33	path:04666_1	Fc gamma R-mediated phagocytosis	13/2793	44/26232	0.000474686	0.00135214	10810;207;2209;2212;26052;27040;2934;3985;4651;5335;5880;7409;8613	10000;10059;10163;10451;10810;1759;1785;207;208;2209;2212;23396;23533;26052;27040;2934;3984;3985;4651;5058;5290;5291;5293;5294;5295;5296;5335;5336;5337;5338;5879;5880;6850;7409;7410;8394;8395;8503;85477;8611;8612;8613;8936;9103
34	path:04110_3	Cell cycle	9/2793	25/26232	0.000722276	0.00199688	1017;1026;1027;1028;1031;5934;595;7042;894	1017;1019;1021;1026;1027;1028;1031;1869;1870;1871;4087;4088;5925;5933;5934;595;7027;7029;7040;7042;7043;894;896;898;9134
35	path:04810_2	Regulation of actin cytoskeleton	28/2793	141/26232	0.000848134	0.00227785	10398;10458;1128;1445;2263;26999;28964;3071;3673;3678;3682;3683;3684;3687;3689;3694;3985;5156;5217;5595;56924;5880;624;673;7409;7430;8516;9564	10092;10093;10094;10095;10109;10152;10163;10298;103910;10398;10451;10458;10552;10627;1072;1073;10787;1128;1129;1131;1132;1133;1398;1399;1445;1729;1730;1793;1956;2245;2260;2261;2263;2264;22800;22801;22808;23191;23365;23533;26230;26999;28964;2909;29895;3071;3265;340156;345456;3645;3655;3672;3673;3674;3675;3676;3678;3679;3680;3681;3682;3683;3684;3685;3687;3688;3689;369;3690;3691;3693;3694;3695;3696;…
36	path:00330_1	Arginine and proline metabolism	10/2793	31/26232	0.000992903	0.00252251	1158;1610;26;27165;283208;4843;5033;55748;58510;79814	113451;1152;1158;1159;1160;1610;2593;26;2628;27165;2744;2752;283208;29920;383;384;4842;4843;4846;4942;4953;5009;5033;548596;55748;5831;58510;65263;79814;8659;8974
37	path:05142_3	Chagas disease (American trypanosomiasis)	10/2793	31/26232	0.000992903	0.00252251	10333;3460;4843;5521;5595;5599;5602;5603;7042;7124	10333;1432;3459;3460;3654;4615;4843;51135;5515;5516;5518;5519;5520;5521;5522;55844;5594;5595;5599;5600;5601;5602;5603;6300;6416;7040;7042;7043;7124;7132;7189
38	path:00051_1	Fructose and mannose metabolism	9/2793	27/26232	0.00136102	0.00336673	2203;226;230;3098;3099;3101;5208;5209;8898	2203;226;229;230;29085;29925;29926;3098;3099;3101;4351;5207;5208;5209;5210;5211;5213;5214;5372;5373;57103;80201;8776;8789;8898;9107;9108
39	path:04920_1	Adipocytokine signaling pathway	13/2793	49/26232	0.00144707	0.00348781	10891;2538;3667;3953;4852;51703;5443;5599;5602;6513;7124;7133;84254	10645;10891;1147;126129;1374;1375;2180;2181;2182;23205;23305;2538;3551;3667;3717;3953;4790;4792;4793;4794;4852;51422;51703;53632;5443;5465;5562;5563;5564;5565;5571;5599;5601;5602;57818;5970;6513;6517;6774;6794;7124;7133;7186;81616;84254;8471;8517;8660;9021
40	path:00270_1	Cysteine and methionine metabolism	8/2793	23/26232	0.00184092	0.00432617	1036;160287;1788;1789;23382;259307;3948;635	1036;10768;1491;160287;1786;1788;1789;191;23382;259307;27430;2805;2806;29947;3939;3945;3948;4143;4144;4548;635;875;92483
41	path:00562_1	Inositol phosphate metabolism	11/2793	39/26232	0.00193452	0.00443523	27124;3628;3632;51196;51477;5287;5330;5333;5335;55586;84812	10423;113026;138429;23236;23396;27124;3612;3613;3628;3631;3632;3705;3706;3707;51196;51477;51763;5286;5287;5288;5297;5298;5330;5331;5332;5333;5335;5336;54928;55300;55361;55586;80271;8394;8395;84812;8821;89869;9562
42	path:05215_1	Prostate cancer	14/2793	57/26232	0.00215355	0.00481984	1026;1027;1950;207;2263;3479;3480;5156;5595;595;673;83439;84699;9586	10000;1026;1027;10488;1385;148327;1499;1950;1956;2064;207;208;2260;2263;23533;2885;2932;3265;3479;3480;3630;3645;369;3845;468;4893;51176;5154;5155;5156;5159;5290;5291;5293;5294;5295;5296;5594;5595;56034;5604;5605;5894;595;64764;6654;6655;673;6932;6934;7039;80310;83439;84699;8503;90993;9586
43	path:04114_1	Oocyte meiosis	15/2793	65/26232	0.00293561	0.00641738	1017;10459;107;109;112;196883;3479;3480;3708;5595;6195;64506;810;9232;9985	1017;10393;10459;107;10744;108;109;111;112;11261;113;114;115;151648;163688;196883;246184;25847;27330;29882;29945;3479;3480;3708;3709;3710;4085;51433;51434;51529;51806;5241;5525;5526;5527;5528;5529;5530;5532;5533;5534;5535;5594;5595;6195;6196;6197;63928;64506;64682;6790;699;801;805;808;810;8697;8881;9088;9232;9700;983;995;996;9985
44	path:05014_1	Amyotrophic lateral sclerosis (ALS)	6/2793	15/26232	0.00309611	0.00661441	4741;5603;5630;6647;7124;7133	1432;1616;4217;4741;4747;5600;5603;5606;5630;5961;6300;6647;7124;7132;7133
45	path:04520_6	Adherens junction	8/2793	25/26232	0.00334585	0.0067408	10458;10580;10810;1496;4008;5880;6714;81607	10163;10458;10580;10810;1495;1496;25945;29119;4008;4301;5818;5819;5879;5880;5881;60;6714;71;7414;81;81607;87;88;89;8936
46	path:00120_2	Primary bile acid biosynthesis	4/2793	7/26232	0.00344211	0.0067408	1109;1593;6342;8309	10998;1109;1593;23600;3295;6342;8309
47	path:00120_3	Primary bile acid biosynthesis	4/2793	7/26232	0.00344211	0.0067408	1109;1593;6342;8309	10998;1109;1593;23600;3295;6342;8309
48	path:00460_1	Cyanoamino acid metabolism	4/2793	7/26232	0.00344211	0.0067408	124975;2678;57733;6472	124975;2678;2686;2687;57733;6470;6472
49	path:00520_1	Amino sugar and nucleotide sugar metabolism	9/2793	31/26232	0.0039566	0.00759021	1116;1727;2645;3098;3099;3101;51700;64841;80146	10007;10020;1116;1118;132789;1727;2592;2645;2673;27159;2821;3073;3074;3098;3099;3101;4351;51005;51700;51706;5236;54187;55276;55577;5973;64841;7358;80146;80201;80896;9945
50	path:04360_1	Axon guidance	10/2793	37/26232	0.00430813	0.00805247	1948;2044;2051;25791;2771;5595;56924;5880;5998;7852	10298;1947;1948;1949;1969;2041;2042;2043;2044;2045;2046;2047;2048;2049;2050;2051;25791;2770;2771;2773;285220;3265;3845;4893;5058;5062;5063;5594;5595;56924;57144;5879;5880;5881;5921;5998;7852
51	path:04310_3	Wnt signaling pathway	13/2793	55/26232	0.00436889	0.00805247	1454;22943;27123;4041;57680;595;6422;6423;64321;7472;7855;83439;894	11211;1454;1499;1855;1856;1857;22943;2535;27121;27123;4040;4041;51176;51384;54361;57680;595;6422;6423;6424;6425;64321;6932;6934;7471;7472;7473;7474;7475;7476;7477;7478;7479;7480;7481;7482;7483;7484;7855;7976;80326;81029;8312;8313;8321;8322;8323;8324;8325;8326;83439;8607;894;896;89780
52	path:04530_1	Tight junction	15/2793	69/26232	0.00534813	0.00966778	10398;10686;149461;1496;23562;24146;4624;5010;5521;79784;84612;9071;9073;9076;9080	10207;103910;10398;10627;10686;1364;1365;1366;137075;149461;1495;1496;150084;22989;23562;24146;26285;27134;29119;29895;4619;4620;4621;4622;4624;4625;4626;4627;4628;4629;4633;4636;49861;5010;50848;50855;51208;53842;5515;5516;5518;5519;5520;5521;5522;5584;55844;5590;56288;57644;58494;58498;60;64398;7082;71;7122;79784;83700;84552;84612;8735;9071;9073;9074;9075;9076;9080;93408
53	path:00670_1	One carbon pool by folate	5/2793	12/26232	0.00567617	0.00988073	10797;10841;160428;25902;6472	10797;10840;10841;123263;160428;25902;2618;275;441024;4522;6470;6472
54	path:00770_1	Pantothenate and CoA biosynthesis	5/2793	12/26232	0.00567617	0.00988073	1807;5169;55229;8875;8876	1807;5167;5169;51733;53354;55229;60490;79646;79717;80025;8875;8876
55	path:00230_1	Purine metabolism	18/2793	90/26232	0.00614562	0.0105034	107;109;112;122622;196883;203;27115;272;377841;5136;5137;5141;5144;5146;5152;5158;5313;954	100;100507855;10201;107;108;10846;109;111;112;113;114;115;115024;122481;122622;158;159;196883;203;204;205;22978;26289;270;271;27115;272;2766;2977;2982;2983;2984;2986;2987;29922;3000;30833;3251;353;3614;3615;377841;390877;4830;4831;4832;4833;4860;4881;4882;4907;50484;50940;51251;51292;5136;5137;5138;5139;5140;5141;5142;5143;5144;5145;5146;5147;5148;5149;5150;5151;5152;5153;5158;5313;5315;55811;569…
56	path:04724_3	Glutamatergic synapse	12/2793	51/26232	0.0062933	0.0105638	107;109;112;1742;196883;22941;255189;2771;2911;3708;5330;5595	100137049;107;108;109;111;112;113;114;115;116443;116444;123745;1742;196883;22941;23236;255189;2770;2771;2773;2775;2776;2778;283748;2902;2903;2904;2905;2906;2911;2915;3708;3709;3710;50944;5321;5330;5331;5332;5578;5579;5582;5594;5595;85358;8605;8681;9229;9454;9455;9456
57	path:00590_1	Arachidonic acid metabolism	12/2793	52/26232	0.00740569	0.0122129	124975;1579;2053;255189;2678;2880;4051;4056;57834;6916;84647;8529	100137049;11283;123745;124975;126410;151056;1555;1557;1558;1559;1562;1573;1579;2053;240;246;247;255189;257202;26279;2678;2686;2687;283748;284541;2876;2877;2878;2880;2882;30814;391013;4048;4051;4056;50487;5319;5320;5321;5322;5742;5743;57834;64600;6916;81579;8398;8399;84647;8529;8605;8681
