# Supplementary material for: Identifying prognostic biomarkers based on aberrant DNA methylation in kidney renal clear cell carcinoma
Source: Oncotarget. 2016 Dec 24;8(3):5268–80. doi: 10.18632/oncotarget.14134 (PMC5354907; doi:10.18632/oncotarget.14134)
Supplement: Supplementary file 3 [file oncotarget-08-5268-s003.xls]

## Sheet: Supplyment Table2
subpathways enriched by differentially expressed genes
	pathwayId	pathwayName	annMoleculeRatio	annBgRatio	pvalue	fdr	annMoleculeList	annBgMoleculeList
1	path:04610_1	Complement and coagulation cascades	22/2079	33/26232	0	0	1378;1380;2147;2160;2161;2243;2244;2266;3053;3827;5054;5104;5329;5340;5624;712;713;714;717;718;722;730	1378;1380;2147;2155;2158;2159;2160;2161;2243;2244;2266;3053;3818;3827;5054;5104;5328;5329;5340;5624;7056;712;713;714;717;718;720;721;722;725;727;729;730
2	path:04650_1	Natural killer cell mediated cytotoxicity	26/2079	61/26232	1.61e-13	4.51e-12	10870;2207;2214;22914;23533;259197;27040;3458;3683;3689;3802;3804;3805;3809;3824;3937;4068;51744;5880;63928;7305;7409;7535;919;9437;962	100528032;10451;10870;11261;2185;2207;2214;2215;22914;23533;2534;259197;27040;3458;3683;3689;3802;3803;3804;3805;3806;3808;3809;3810;3824;3937;4068;5058;51744;5290;5291;5293;5294;5295;5296;5335;5336;5530;5532;5533;5534;5535;5594;5595;5604;5605;57292;5781;
3	path:04062_1	Chemokine signaling pathway	34/2079	124/26232	8.27e-11	1.54e-09	10563;10663;108;114;1234;1235;1236;1237;1794;23533;2792;2826;2833;3055;3627;3702;3718;388372;4283;5197;5330;5880;6351;6352;6362;6364;6372;6373;6374;6375;6846;7409;7454;7852	10344;10451;10563;10663;10681;107;108;10803;10850;109;111;112;113;114;115;1230;1232;1233;1234;1235;1236;1237;1524;1794;196883;2268;23236;23533;2770;2771;2773;2782;2783;2784;2785;2786;2787;2788;2790;2791;2792;2793;2826;2829;2833;2919;2920;2921;3055;3576;35
4	path:04380_1	Osteoclast differentiation	22/2079	62/26232	8.27e-10	1.16e-08	10288;10859;11006;11025;126014;2209;2213;2214;23533;23547;3458;3937;4689;54209;55423;63928;653361;695;7305;79168;8600;9103	10288;10326;10859;10990;11006;11024;11025;11026;11027;11261;126014;140885;1535;1536;2209;2212;2213;2214;2215;23533;23547;2534;27035;29760;3458;3459;3460;3932;3937;4688;4689;50508;5290;5291;5293;5294;5295;5296;5336;54209;5530;5532;5533;5534;5535;55423;5879
5	path:04115_1	p53 signaling pathway	11/2079	18/26232	1.42e-08	1.6e-07	1643;27113;3486;5054;51512;56475;575;6241;7161;9133;9134	1026;1643;27113;2810;3486;50484;5054;51512;56475;575;6241;7157;7161;85417;891;898;9133;9134
6	path:04066_1	HIF-1 signaling pathway	16/2079	40/26232	2.29e-08	2.14e-07	112399;1950;2026;2056;285;3099;3101;3458;5054;5210;5228;6513;7018;7076;7422;815	112398;112399;1387;1950;2023;2026;2027;2033;2056;2277;284;285;3091;3098;3099;3101;3458;3459;3460;4790;5054;51378;5207;5208;5209;5210;5228;54583;5970;6513;7018;7076;7422;7423;7424;80201;815;816;817;818
7	path:00830_1	Retinol metabolism	19/2079	59/26232	7.09e-08	5.68e-07	10170;124;125;126;130;145226;1543;1555;1576;1579;1592;284541;54575;54579;54657;54658;54659;7364;9227	10170;10720;10901;10941;124;125;126;127;128;130;131;145226;1543;1544;1548;1549;1551;1553;1555;1557;1558;1559;1562;157506;1576;1577;1579;1592;216;284541;317749;340665;50700;51109;54490;54575;54576;54577;54578;54579;54600;54657;54658;54659;56603;574537;6121
8	path:04660_5	T cell receptor signaling pathway	12/2079	27/26232	3.35e-07	2.35e-06	1493;27040;3702;3937;5133;56924;7409;7535;916;919;925;926	10298;10451;1493;2534;27040;3702;3932;3937;4690;5058;5062;5063;5133;5335;56924;57144;5777;7006;7409;7410;7535;8440;916;919;920;925;926
9	path:04510_1	Focal adhesion	31/2079	148/26232	4.87e-07	2.94e-06	1277;1278;1282;1285;1286;1288;1289;1290;1292;1301;1950;22798;2335;23533;330;3381;3678;3910;50509;5228;56924;5880;64098;7060;7143;7409;7422;7450;857;88;91807	10298;10319;103910;10398;10451;10627;1101;1277;1278;1280;1281;1282;1284;1285;1286;1287;1288;1289;1290;1291;1292;1293;1301;1302;1311;131873;1950;1956;2002;2064;2277;22798;22801;2316;2317;2318;2321;2324;2335;23533;255631;284217;29780;29895;3082;329;330;331;
10	path:04020_1	Calcium signaling pathway	32/2079	156/26232	5.26e-07	2.94e-06	108;114;153;2066;2769;2906;2911;2925;3362;3706;4842;487;491;4923;5027;5136;5260;5330;553;5731;5733;6262;63928;6547;7134;778;810;815;8911;8913;91807;952	107;108;10800;109;11261;1128;1129;113;1131;1133;1139;114;115;135;136;146;147;148;153;154;155;163688;1812;1816;185;1909;1910;1956;196883;2064;2065;2066;2149;22953;23236;2767;2769;2774;2776;2778;2902;2903;2905;2906;2911;2915;2925;3269;3274;3356;3357;3358;33
11	path:04110_1	Cell cycle	17/2079	59/26232	1.99e-06	1.01e-05	1029;1869;1870;27127;494551;5347;699;7272;8318;890;9088;9133;9134;9232;990;991;995	1017;1019;1021;1026;1027;1028;1029;10393;10459;10744;1869;1870;1871;23594;246184;25847;27127;2810;29882;29945;4085;4176;4193;494551;51343;51433;51434;51529;5347;5925;64682;699;7027;7029;7157;7272;7465;8243;8318;8379;85417;8697;8881;890;8900;891;898;9088;9
12	path:00590_1	Arachidonic acid metabolism	14/2079	43/26232	3.21e-06	1.5e-05	124975;1555;1573;1579;240;242;247;255189;26279;283748;284541;4051;5322;8529	100137049;11283;123745;124975;126410;151056;1555;1557;1558;1559;1562;1573;1579;240;242;246;247;255189;26279;2678;2686;2687;283748;284541;30814;391013;4048;4051;4056;50487;5319;5320;5321;5322;57834;64600;81579;8398;8399;84647;8529;8605;8681
13	path:00010_1	Glycolysis / Gluconeogenesis	14/2079	44/26232	4.36e-06	1.88e-05	124;125;126;130;2026;2203;222;229;230;2538;3099;3101;5105;5106	124;125;126;127;128;130;130589;131;2023;2026;2027;218;220;2203;221;222;226;229;230;2538;2597;26330;2645;2821;3098;3099;3101;441531;5105;5106;5211;5213;5214;5223;5224;5230;5232;5313;5315;57818;669;80201;83440;8789
14	path:00330_1	Arginine and proline metabolism	11/2079	29/26232	6.82e-06	2.73e-05	1158;1610;2628;283208;445;4842;5831;58510;79814;8659;95	113451;1152;1158;1159;1160;1610;2593;2628;283208;29920;383;384;435;445;4842;4843;4846;4942;4953;5009;5033;548596;5831;58510;65263;79814;8659;8974;95
15	path:04620_1	Toll-like receptor signaling pathway	9/2079	20/26232	9.1e-06	3.4e-05	23643;3593;3665;388372;51284;51311;6351;6352;929	148022;23643;29110;353376;3592;3593;3654;3663;3665;388372;4615;51284;51311;6351;6352;7099;7187;7189;929;9560
16	path:00350_1	Tyrosine metabolism	9/2079	22/26232	2.33e-05	8.15e-05	124;125;126;130;1644;222;259307;3242;5409	124;125;126;127;128;130;131;1312;1621;1644;218;220;221;222;259307;2805;2806;3242;4128;4129;5409;7054
17	path:00500_1	Starch and sucrose metabolism	12/2079	39/26232	3.07e-05	9.56e-05	11181;2538;3099;3101;5169;54575;54579;54657;54658;54659;5836;7364	10720;10941;11181;178;2538;2821;2997;2998;3098;3099;3101;5167;5169;5236;54490;54575;54576;54577;54578;54579;54600;54657;54658;54659;55276;574537;57818;5834;5836;5837;7358;7360;7363;7364;7365;7366;7367;79799;80201
18	path:05152_9	Tuberculosis	12/2079	39/26232	3.07e-05	9.56e-05	2207;3112;3115;3117;3118;3119;3593;4046;64127;64170;64581;815	1051;1054;2207;3108;3109;3111;3112;3113;3115;3117;3118;3119;3122;3123;3125;3126;3127;3592;3593;4046;4261;4790;5594;5595;5894;5970;5993;5994;64127;64170;64581;6772;6850;815;816;817;818;8625;8767
19	path:04713_1	Circadian entrainment	17/2079	73/26232	4.37e-05	0.000128876	108;114;2792;2890;2893;2906;4543;4842;51655;5330;55811;6262;810;815;8911;8913;9722	10681;107;108;109;111;112;113;114;115;163688;196883;23236;2770;2771;2773;2775;2776;2778;2782;2783;2784;2785;2786;2787;2788;2790;2791;2792;2793;2890;2891;2892;2893;2902;2903;2904;2905;2906;4543;4544;4842;51655;51764;51806;5330;5331;5332;54331;5566;5567;556
20	path:04666_2	Fc gamma R-mediated phagocytosis	11/2079	35/26232	5.27e-05	0.000147633	1794;2209;23533;27040;273;3055;5880;7409;7454;8877;9103	10451;1398;1399;1794;2209;2212;23396;23533;27040;273;3055;4067;5290;5291;5293;5294;5295;5296;5337;5338;56848;5879;5880;6850;7409;7410;7454;8394;8395;8503;8877;8976;9103;9846;998
21	path:05200_1	Pathways in cancer	24/2079	133/26232	0.000116313	0.000296625	1282;1285;1286;1288;1950;2246;2254;2256;22798;2335;23533;330;332;3910;5228;5880;7422;7471;7476;7477;7479;7480;7484;79444	10000;10319;11211;112401;1147;1282;1284;1285;1286;1287;1288;1499;1855;1856;1857;1950;1956;207;208;2246;2247;2248;2249;2250;2251;2252;2253;2254;2255;2256;2257;2258;2259;2260;2261;2263;2277;22798;2335;23533;2535;26281;26291;27006;284217;2885;2932;3265;329;3
22	path:00260_1	Glycine serine and threonine metabolism	7/2079	16/26232	0.000117194	0.000296625	10993;1610;189;2628;2731;29968;51268	10993;132158;1610;189;2593;26227;2628;27232;2731;275;29968;51268;5723;6470;6472;64902
23	path:04670_2	Leukocyte transendothelial migration	11/2079	38/26232	0.000121828	0.000296625	23533;3683;3684;3689;3702;4318;4689;5880;653361;7409;7852	10411;10451;11069;1536;2185;23533;27035;2770;2771;2773;3383;3683;3684;3688;3689;3702;4313;4318;4689;50508;5290;5291;5293;5294;5295;5296;5879;5880;5906;5908;653361;7070;7294;7409;7410;7412;7852;8503
24	path:04960_1	Aldosterone-regulated sodium reabsorption	9/2079	27/26232	0.000152427	0.000355662	23533;3758;4306;476;478;53828;6337;6338;6340	23327;23439;23533;3758;3845;4306;476;477;478;480;481;482;483;486;5170;5290;5291;5293;5294;5295;5296;53828;6337;6338;6340;6446;8503
25	path:04114_1	Oocyte meiosis	14/2079	60/26232	0.000197615	0.000442658	108;114;27330;286151;5347;63928;699;810;815;9088;9134;9232;991;995	10393;10459;107;10744;108;109;111;112;11261;113;114;115;163688;196883;246184;25847;27330;286151;29882;29945;4085;51433;51434;51529;51806;5347;5530;5532;5533;5534;5535;5566;5567;5568;5613;6195;6196;6197;63928;64682;699;801;805;808;810;815;816;817;818;8697;
26	path:00140_1	Steroid hormone biosynthesis	12/2079	47/26232	0.000226521	0.000487891	1543;1576;1586;1589;3291;3293;54575;54579;54657;54658;54659;7364	10720;10941;1109;1312;1543;1545;1551;1576;1577;1583;1584;1585;1586;1588;1589;3283;3284;3291;3292;3293;3294;51144;51478;54490;54575;54576;54577;54578;54579;54600;54657;54658;54659;574537;64816;6715;6716;6718;7363;7364;7365;7366;7367;7923;79644;79799;8630
27	path:00051_1	Fructose and mannose metabolism	8/2079	25/26232	0.000487307	0.00101071	2203;229;230;3099;3101;5210;57016;6652	2203;226;229;230;231;29925;29926;3098;3099;3101;4351;5207;5208;5209;5210;5211;5213;5214;5372;5373;57016;57103;6652;80201;8789
28	path:04010_1	MAPK signaling pathway	16/2079	83/26232	0.000722296	0.00144459	11184;1846;1852;2122;23162;255189;27330;283748;3306;3310;55799;5880;778;8911;8913;9254	100137049;10368;10369;11072;11184;11221;123745;1843;1844;1845;1846;1847;1848;1849;1850;1852;2122;22800;22808;23162;23542;255189;27091;27092;27330;283748;3265;3303;3304;3305;3306;3310;3312;3845;4214;4296;4342;4893;5321;55799;5594;5595;5599;5601;5602;5605;5
29	path:04064_1	NF-kappa B signaling pathway	6/2079	16/26232	0.000982363	0.00189698	10673;330;388372;597;6351;695	10673;115650;329;330;3551;388372;4790;4792;597;6351;6885;695;7186;7187;8737;9560
30	path:00620_1	Pyruvate metabolism	4/2079	7/26232	0.00113257	0.00211413	197257;5105;5106;57016	197257;231;5105;5106;5313;5315;57016
31	path:04910_1	Insulin signaling pathway	11/2079	50/26232	0.00156559	0.00282816	1978;2203;23533;2538;3099;3101;5105;5106;5260;5836;810	10000;163688;1978;207;208;2203;2308;23533;2475;2538;2645;3098;3099;3101;5105;5106;5170;51806;5255;5256;5257;5260;5261;5290;5291;5293;5294;5295;5296;5499;5500;5501;5506;5507;5509;5584;5590;57818;5834;5836;5837;6720;79660;801;80201;805;808;810;8503;8789
32	path:04810_3	Regulation of actin cytoskeleton	17/2079	102/26232	0.00265678	0.00464936	128239;23533;26999;3071;3645;3678;3681;3683;3684;3687;3689;56924;5880;7409;88;91807;929	10298;10451;10672;10787;10788;128239;1398;1399;1445;1793;1956;200576;2149;2260;2261;2263;2264;22800;22801;22808;23191;23365;23396;23533;26230;26999;2768;2909;3071;3265;340156;3645;3655;3672;3673;3674;3675;3676;3678;3679;3680;3681;3682;3683;3684;3685;3687;
33	path:04530_1	Tight junction	10/2079	48/26232	0.00384923	0.00653203	10686;149461;23562;27134;5010;5522;57530;88;9071;9073	10207;10686;1364;1365;1366;137075;149461;150084;23562;24146;26285;27134;49861;5010;50848;50855;51208;53842;5515;5516;5518;5519;5520;5521;5522;5584;55844;5590;56288;57530;58494;64398;7082;7122;81;83700;84552;84612;87;88;89;9071;9073;9074;9075;9076;9080;922
34	path:04151_1	PI3K-Akt signaling pathway	9/2079	46/26232	0.00914135	0.0150563	1978;2538;356;5105;5106;54541;5522;84699;9134	10000;1026;10488;1385;1386;1388;148327;1978;207;208;2309;2538;28227;356;468;5105;5106;54541;55012;5515;5516;5518;5519;5520;5521;5522;5523;5525;5526;5527;5528;5529;55844;57521;57818;595;6009;64764;7249;84699;894;896;898;90993;9134;9586
