# Supplementary material for: Identifying prognostic biomarkers based on aberrant DNA methylation in kidney renal clear cell carcinoma
Source: Oncotarget. 2016 Dec 24;8(3):5268–80. doi: 10.18632/oncotarget.14134 (PMC5354907; doi:10.18632/oncotarget.14134)
Supplement: Supplementary file 4 [file oncotarget-08-5268-s004.xls]

## Sheet: Supplyment Table3
subpathways under the regulation of both DMGs and DEGs
Methylation subpathyways	Expression subpathways
Complement and coagulation cascades	Complement and coagulation cascades
Natural killer cell mediated cytotoxicity	Natural killer cell mediated cytotoxicity
Osteoclast differentiation	Chemokine signaling pathway
Leukocyte transendothelial migration	Osteoclast differentiation
T cell receptor signaling pathway	HIF-1 signaling pathway
Fc gamma R-mediated phagocytosis	Retinol metabolism
Regulation of actin cytoskeleton	T cell receptor signaling pathway
Chemokine signaling pathway	Focal adhesion
Glutamatergic synapse	Calcium signaling pathway
HIF-1 signaling pathway	Cell cycle
Starch and sucrose metabolism	Arachidonic acid metabolism
Focal adhesion	Glycolysis / Gluconeogenesis
Pathways in cancer	Arginine and proline metabolism
Prostate cancer	Starch and sucrose metabolism
Oocyte meiosis	Tuberculosis
Cell cycle	Circadian entrainment
Arachidonic acid metabolism	Fc gamma R-mediated phagocytosis
Glycolysis / Gluconeogenesis	Pathways in cancer
Arginine and proline metabolism	Leukocyte transendothelial migration
Tuberculosis	Oocyte meiosis
Calcium signaling pathway	Steroid hormone biosynthesis
MAPK signaling pathway	MAPK signaling pathway
ErbB signaling pathway	Insulin signaling pathway
Apoptosis	Regulation of actin cytoskeleton
Acute myeloid leukemia	Tight junction
Wnt signaling pathway	PI3K-Akt signaling pathway
Insulin signaling pathway
Neurotrophin signaling pathway
Tight junction
PI3K-Akt signaling pathway
